# Supplementary material for: Shared Gut Microbial and Functional Signatures Linking Parkinson’s Disease and Type 2 Diabetes Revealed by Function-Anchored Metagenomics
Source: Microorganisms. 2025 Nov 27;13(12):2705. doi: 10.3390/microorganisms13122705 (PMC12735499; doi:10.3390/microorganisms13122705)
Supplement: Supplementary file 1 [file microorganisms-13-02705-s001.zip]

Archive with 1 entries (1 files):
- microorganisms-3923470-supplementary.xlsx
