# Supplementary material for: Shared Gut Microbial and Functional Signatures Linking Parkinson’s Disease and Type 2 Diabetes Revealed by Function-Anchored Metagenomics
Source: Microorganisms. 2025 Nov 27;13(12):2705. doi: 10.3390/microorganisms13122705 (PMC12735499; doi:10.3390/microorganisms13122705)
Supplement: Supplementary file 1 [file microorganisms-13-02705-s001.zip › microorganisms-3923470-supplementary.xlsx]

## Sheet: Overview
Supplementary Tables
This supplementary information includes 15 supplementary tables
Table S1. Demographic characteristics of participants by group
Table S2. Alpha-diversity Comparison among Groups
Table S3. PERMANOVA Analysis among Groups
Table S4. Shared taxa among PD, DM, and PDDM(Genus level)
Table S5. Shared taxa among PD, DM, and PDDM(Species level)
Table S6.Shared Species Between PD , DM And PDDM Groups and Their Abundance(adjusted model)
Table S7. GO term Enrichment Results across Groups
Table S8. KEGG Pathway Enrichment Results across Groups
Table S9. Spearman correlation results for the commonly significant differential species and KEGG pathways between three disease groups and HC
Table S10. Spearman correlation results for the significant differential species and Blood glucose and clinical scale data
Table S11. Spearman correlation results for the covariate-adjusted differential species (MaAsLin2) and Blood glucose and clinical scale data
Table S12. Spearman correlation results for the significant differential species and KEGG pathways between PD and PDDM
Table S13. Spearman correlation results for the covariate-adjusted differential species (MaAsLin2) and KEGG pathways between PD and PDDM
Table S14. Differential gut microbial species between PDDM and PD
Table S15. Differential gut microbial species between PDDM and PD (adjusted model)

## Sheet: Table S1
Table S1. Demographic characteristics of participants by group.
		HC	PD	DM	PDDM	P
n		83	156	41	44	-
Age (years）		66(63~71)	68(63~73)	68(63~73)	69.5(66~75.5)	0.094
Gender（man/%）		35/42.17	80/51.28	18/43.90	21/47.73	0.561
BMI（m/kg2）		24.84(22.5~26.0)	25.08(22.2~27.4)	25.00(22.9~26.6)	24.09(21.8~27.0)	0.934
FBG(mmol/L)		5.3 (5.0~5.6)	5.5 (5.0~5.9)	5.8 (5.1~7.8)	6.7 (6.1~8.4)	＜0.001
Education(years)		12(9~12)	9(9~12)	12(9~12)	12(9~12)	0.412
Diet(n/%)	vegetables	17/20.48	25/16.03	6/14.63	13/29.55	0.259
	meat	7/8.4	7/4.88	4/9.75	0
	Combination	58/69.88	119/76.28	30/73.17	30/68.18
	staple	1/1.20	5/3.21	1/2.44	1/2.27
Smoking（n/%）		17/20.48	17/10.90	8/19.51	3/6.82	0.071
Alcohol（n/%）		7/8.43	14/8.97	5/12.20	4/9.10	0.877
Coffee（n/%）		8/9.64	11/7.05	5/12.20	1/2.27	0.291
H~Y stage,n(%)		~	2.0 (1.5 ~ 2.0)	~	2.0 (1.5 ~ 2.5)	0.223
UPDRS score		~	28.5 (20.0 ~ 40.0)	~	34.5 (21.8 ~ 44.0)	0.143
UPDRS-Ⅲ score		~	17.0（11~28.5）	~	21.0（14.0～28.5）	0.291
MAOBIs（n/%）		~	30/19.23	~	6/13.64	0.394
Combination levodopa（n/%）		~	109/69.87	~	32/72.73	0.714
Variables include age, sex, BMI, FBG,years of education, dietary factors (vegetable and meat intake, smoking, alcohol, and coffee consumption), and disease measures (Unified Parkinson’s Disease Rating Scale (UPDRS) scores and Hoehn–Yahr (H-Y) staging),FBG,fasting blood-glucose.MAOBIs,Monoamine oxidase type B inhibitors.HC, Healthy control. PD, Parkinson's disease. DM, Diabetes mellitus. PDDM ,Par…

## Sheet: Table S2
Table S2. Alpha-diversity comparison among groups.
	PD	PDDM	HC	DM	K-W P
Chao1	2.49 (2.27-2.65)	2.46(2.19-2.64)	2.52 (2.24-2.69)	2.35 (2.10-2.64)	0.289
ACE	2.45 (2.23-2.62)	2.4. (2.15-2.60)	24.82 (2.23-2.65)	2.32 (2.05-2.60)	0.252
Pielou	0.37 (0.35-0.38)	0.37 (0.36-0.38)	0.35 (0.34-0.37)	0.36 (0.34-0.38)	＜0.001***
Shannon	3.67 (3.49-3.86)	3.71 (3.52-3.83)	3.58 (3.41-3.71)	3.58 (3.42-3.83)	0.008**
Simpson	0.94 (0.93-0.94)	0.94 (0.94-0.95)	0.93 (0.93-0.94)	0.94 (0.93-0.94)	＜0.001***
Data are presented as median (Q1~Q3); K-W P: Significance level of the Kruskal-Wallis test.**P <0.01, ***P <0.001

## Sheet: Table S3
Table S3. PERMANOVA analysis among groups.
	R2	P
DM vs.HC	0.071	0.012*
DM vs.PD	0.044	0.012*
DM vs.PDDM	0.004	＜0.001***
HC vs. PD	0.003	＜0.001***
HC vs.PDDM	0.103	0.006**
PD vs.PDDM	0.073	0.006**
R2, Represents the explanatory power of different groups for sample differences, which is the ratio of group variance to total variance. A higher R2 indicates a greater explanatory power of the grouping for the differences;P＜ 0.05 indicates that the results are statistically significant.*P <0.05, **P <0.01, ***P <0.001

## Sheet: Table S4
Table S4.Shared Genera Between PD , DM And PDDM Groups and Their Abundance.
	PDcoef	DMcoef	PDDMcoef	PD_P	DM_P	PDDM_P
d_Bacteria | p_Firmicutes | c_Bacilli | o_Lactobacillales | f_Lactobacillaceae | g_Limosilactobacillus	0.985	3.45	3.677	0.027*	＜0.001***	＜0.001***
d_Bacteria | p_Firmicutes | c_Bacilli | o_Lactobacillales | f_Lactobacillaceae | g_Lactobacillus	1.02	2.506	3.063	0.003**	＜0.001***	＜0.001***
d_Bacteria | p_Firmicutes | c_Bacilli | o_Lactobacillales | f_Lactobacillaceae | g_Ligilactobacillus	1.057	1.567	2.839	0.009**	0.007**	＜0.001***
d_Bacteria | p_Firmicutes | c_Bacilli | o_Lactobacillales | f_Lactobacillaceae | g_Lacticaseibacillus	0.51	0.968	1.303	0.016*	0.005**	＜0.001***
d_Bacteria | p_Firmicutes | c_Bacilli | o_Lactobacillales | f_Lactobacillaceae | g_Lactiplantibacillus	0.452	1.197	1.254	0.039*	0.001**	＜0.001***
d_Bacteria | p_Actinobacteria | c_Coriobacteriia | o_Coriobacteriales | f_Atopobiaceae | g_Olsenella	0.657	1.176	1.241	0.006**	0.013*	＜0.001***
d_Bacteria | p_Firmicutes | c_Bacilli | o_Lactobacillales | f_Lactobacillaceae | g_Lentilactobacillus	0.468	1.216	1.232	0.022*	＜0.001***	＜0.001***
d_Bacteria | p_Actinobacteria | c_Actinobacteria | o_Micrococcales | f_Intrasporangiaceae | g_Ornithinicoccus	0.771	1.044	1.069	0.005**	0.005**	＜0.001***
d_Bacteria | p_Firmicutes | c_Bacilli | o_Lactobacillales | f_Lactobacillaceae | g_Liquorilactobacillus	0.416	0.821	1.04	0.039*	0.004**	＜0.001***
d_Bacteria | p_Actinobacteria | c_Actinobacteria | o_Micrococcales | f_Micrococcaceae | g_Kocuria	0.673	0.926	0.921	0.002**	0.004**	＜0.001***
d_Bacteria | p_Firmicutes | c_Clostridia | o_Clostridiales | f_Lachnospiraceae | g_Roseburia	-0.583	-1.803	-1.529	0.005***	＜0.001***	＜0.001***
d_Bacteria | p_Proteobacteria | c_Alphaproteobacteria | o_Rhodospirillales | f_Rhodospirillaceae | g_Elstera	-1.086	-1.698	-1.52	0.002**	0.001**	＜0.001***
d_Bacteria | p_Bacteroidetes | c_Bacteroidia | o_Bacteroidales | f_Tenuifilaceae | g_Tenuifilum	-0.882	-1.105	-1.45	＜0.001***	0.001**	＜0.001***
d_Bacteria | p_Bacteroidetes | c_Flavobacteriia | o_Flavobacteriales | f_Ichthyobacteriaceae | g_Ichthyobacterium	-0.778	-1.109	-1.356	0.003**	0.001**	＜0.001***
d_Bacteria | p_Bacteroidetes | c_Cytophagia | o_Cytophagales | f_Cyclobacteriaceae | g_Mariniradius	-0.631	-0.927	-1.249	0.032*	0.019*	＜0.001***
d_Bacteria | p_Bacteroidetes | c_Bacteroidia | o_Bacteroidales | g_Candidatus Symbiothrix	-0.548	-0.934	-1.207	0.029*	0.004**	＜0.001***
d_Bacteria | p_Proteobacteria | c_Gammaproteobacteria | g_Candidatus Nardonella	-0.924	-0.703	-1.134	＜0.001***	0.001**	＜0.001***
d_Bacteria | p_Proteobacteria | c_Gammaproteobacteria | o_Pasteurellales | f_Pasteurellaceae | g_Phocoenobacter	-0.612	-1.255	-1.1	0.038*	0.002**	＜0.001***
d_Bacteria | p_Bacteroidetes | c_Bacteroidia | o_Bacteroidales | f_Dysgonomonadaceae | g_Dysgonomonas	-0.351	-0.634	-0.988	0.007**	0.004**	＜0.001***
d_Bacteria | p_Bacteroidetes | c_Chitinophagia | o_Chitinophagales | f_Chitinophagaceae | g_Hydrotalea	-0.534	-0.92	-0.98	0.046*	0.008**	＜0.001***
d_Bacteria | p_Proteobacteria | c_Gammaproteobacteria | o_Legionellales | f_Coxiellaceae | g_Rickettsiella	-0.74	-0.721	-0.967	＜0.001***	0.004**	＜0.001***
d_Bacteria | p_Firmicutes | c_Clostridia | o_Clostridiales | f_Lachnospiraceae | g_Anaerosacchariphilus	-0.3	-0.536	-0.552	0.028*	0.008**	＜0.001***
d_Bacteria | p_Actinobacteria | c_Coriobacteriia | o_Eggerthellales | f_Eggerthellaceae | g_Eggerthella	0.972	0.935	NA	＜0.001***	0.014*	NA
d_Bacteria | p_Actinobacteria | c_Actinobacteria | o_Micrococcales | f_Micrococcaceae | g_Paenarthrobacter	0.718	0.955	NA	0.018*	0.020*	NA
d_Viruses | p_Uroviricota | c_Caudoviricetes | o_Caudovirales | f_Myoviridae | g_Tulanevirus	-0.238	-0.354	NA	0.019*	0.018*	NA
d_Bacteria | p_Actinobacteria | c_Actinobacteria | o_Micrococcales | f_Bogoriellaceae | g_Bogoriella	0.841	1.331	NA	0.008**	0.004**	NA
d_Bacteria | p_Bacteroidetes | c_Bacteroidia | o_Bacteroidales | f_Prevotellaceae | g_Prevotella	-0.958	-1.585	NA	0.035*	0.023*	NA
d_Viruses | d_Orthornavirae | p_Kitrinoviricota | c_Alsuviricetes | o_Martellivirales | f_Closteroviridae | g_Ampelovirus	-0.252	-0.417	NA	0.042*	0.022*	NA
d_Bacteria | p_Bacteroidetes | c_Cytophagia | o_Cytophagales | f_Flammeovirgaceae | g_Sediminitomix	-0.632	-1.064	NA	0.020*	0.007**	NA
d_Bacteria | p_Actinobacteria | c_Actinobacteria | o_Micrococcales | f_Intrasporangiaceae | g_Segeticoccus	0.378	0.722	NA	0.012*	0.001**	NA
d_Bacteria | p_Firmicutes | c_Clostridia | o_Clostridiales | f_Vallitaleaceae | g_Petrocella	-0.379	-0.883	NA	0.032*	0.002**	NA
d_Bacteria | p_Actinobacteria | c_Actinobacteria | o_Micrococcales | f_Micrococcaceae | g_Enteractinococcus	0.693	1.72	NA	0.027*	＜0.001***	NA
d_Bacteria | p_Firmicutes | c_Clostridia | o_Clostridiales | f_Lachnospiraceae | g_Pseudobutyrivibrio	-0.277	-0.699	NA	0.031*	0.001**	NA
d_Bacteria | p_Firmicutes | c_Clostridia | o_Clostridiales | g_Evtepia	1.03	-1.769	NA	0.018*	0.014*	NA
d_Bacteria | p_Firmicutes | c_Bacilli | o_Bacillales | f_Bacillaceae | g_Caldalkalibacillus	0.749	-1.19	NA	0.012*	0.017*	NA
d_Bacteria | p_Firmicutes | c_Erysipelotrichia | o_Erysipelotrichales | f_Erysipelotrichaceae | g_Holdemania	0.931	-1.186	NA	0.001**	0.014*	NA
d_Bacteria | p_Firmicutes | c_Clostridia | o_Clostridiales | f_Ruminococcaceae | g_Massilimaliae	0.721	-0.866	NA	0.002**	0.019*	NA
Shown are relative abundances, coefficients (coef) from MaAsLin2 modeling, and significance levels for each group comparison. Coef indicates the direction and magnitude of association with group identity. NA indicates non-significant result in PDDM.The gray area indicates the parts where changes in PD and DM shared bacteria are inconsistent, with P < 0.05 being statistically significant.*P <0.05,…

## Sheet: Table S5
Table S5.Shared Species Between PD , DM And PDDM Groups and Their Abundance.
	PDcoef	DMcoef	PDDMcoef	PD_q	DM_q	PDDM_q
d_Bacteria | p_Firmicutes | c_Bacilli | o_Lactobacillales | f_Lactobacillaceae | g_Lactobacillus | s_Lactobacillus delbrueckii	1.199	1.817	3.17	0.129	0.08	0.001**
d_Bacteria | p_Firmicutes | c_Bacilli | o_Lactobacillales | f_Lactobacillaceae | g_Limosilactobacillus | s_Limosilactobacillus fermentum	1.381	2.855	2.721	0.181	0.058	0.042*
d_Bacteria | p_Firmicutes | c_Bacilli | o_Lactobacillales | f_Lactobacillaceae | g_Lactobacillus | s_Lactobacillus porci	0.859	1.568	2.713	0.161	0.097	0.001**
d_Bacteria | p_Firmicutes | c_Bacilli | o_Lactobacillales | f_Lactobacillaceae | g_Lactobacillus | s_Lactobacillus helveticus	1.236	2.347	2.544	0.105	0.017*	0.016*
d_Bacteria | p_Actinobacteria | c_Actinobacteria | o_Micrococcales | f_Micrococcaceae | g_Kocuria | s_Kocuria indica	0.839	1.792	1.673	0.105	＜0.001***	0.004**
d_Bacteria | p_Firmicutes | c_Bacilli | o_Lactobacillales | f_Lactobacillaceae | g_Liquorilactobacillus | s_Liquorilactobacillus vini	0.744	1.213	1.647	0.195	0.184	0.022*
d_Bacteria | p_Actinobacteria | c_Actinobacteria | o_Micrococcales | f_Micrococcaceae | g_Glutamicibacter | s_Glutamicibacter nicotianae	0.748	1.448	1.135	0.132	0.023*	0.033*
d_Bacteria | p_Proteobacteria | c_Gammaproteobacteria | o_Legionellales | f_Coxiellaceae | g_Rickettsiella | s_Candidatus Rickettsiella viridis	-1.976	-1.082	-1.956	＜0.001***	＜0.001***	＜0.001***
d_Bacteria | p_Bacteroidetes | c_Bacteroidia | o_Bacteroidales | g_Phocaeicola | s_Phocaeicola paurosaccharolyticus	-0.542	-0.841	-1.571	0.155	0.195	0.002**
d_Bacteria | p_Cyanobacteria | o_Oscillatoriales | f_Microcoleaceae | g_Planktothrix | s_Planktothrix agardhii	-1.297	-1.198	-1.54	＜0.001***	0.003**	＜0.001***
d_Bacteria | p_Bacteroidetes | c_Bacteroidia | o_Bacteroidales | f_Tenuifilaceae | g_Tenuifilum | s_Tenuifilum thalassicum	-0.867	-1.057	-1.492	0.051	0.082	0.012*
d_Bacteria | p_Proteobacteria | c_Gammaproteobacteria | g_Candidatus Nardonella | s_endosymbiont of Pachyrhynchus infernalis	-1.445	-0.575	-1.468	＜0.001***	0.144	＜0.001***
d_Bacteria | p_Bacteroidetes | c_Flavobacteriia | o_Flavobacteriales | f_Ichthyobacteriaceae | g_Ichthyobacterium | s_Ichthyobacterium seriolicida	-0.77	-1.113	-1.421	0.129	0.087	0.033*
d_Bacteria | p_Bacteroidetes | c_Bacteroidia | o_Bacteroidales | f_Dysgonomonadaceae | g_Dysgonomonas | s_Dysgonomonas gadei	-1.309	-0.779	-1.309	0.167	0.184	0.015*
d_Bacteria | p_Bacteroidetes | c_Bacteroidia | o_Bacteroidales | f_Prevotellaceae | g_Prevotella | s_Prevotella pallens	-0.642	-1.061	-1.25	0.19	0.122	0.049*
d_Bacteria | p_Firmicutes | c_Bacilli | o_Bacillales | f_Bacillaceae | g_Cytobacillus | s_Cytobacillus eiseniae	-1.24	-0.706	-1.24	0.014*	0.078*	0.001**
d_Bacteria | p_Firmicutes | c_Bacilli | o_Bacillales | f_Bacillaceae | g_Cytobacillus | s_Cytobacillus gottheilii	-1.102	-0.774	-1.102	0.044*	0.163	0.021*
Shown are relative abundances, coefficients (coef) from MaAsLin2 modeling, and significance levels for each group comparison. Coef indicates the direction and magnitude of association with group identity.Bolded species denote those that were significant in MaAsLin2 models regardless of covariate(levodopa use, COMT inhibitor use, main dietary pattern, smoking, and alcohol consumption) adjustment.*…

## Sheet: Table S6
Table S6.Shared Species Between PD , DM And PDDM Groups and Their Abundance(adjusted model).
	PDcoef	DMcoef	PDDMcoef	PD_P	DM_P	PDDM_P
d_Bacteria | p_Firmicutes | c_Bacilli | o_Lactobacillales | f_Lactobacillaceae | g_Lactobacillus | s_Lactobacillus porci	0.95346	1.67383	3.93265	0.027*	＜0.001***	＜0.001***
d_Bacteria | p_Actinobacteria | c_Actinobacteria | o_Micrococcales | f_Micrococcaceae | g_Kocuria | s_Kocuria indica	0.915422	1.82049	1.98144	0.012*	＜0.001***	0.002**
d_Bacteria | p_Actinobacteria | c_Actinobacteria | o_Micrococcales | f_Micrococcaceae | g_Glutamicibacter | s_Glutamicibacter nicotianae	0.87834	1.47711	1.81967	0.011*	＜0.001***	＜0.001***
d_Bacteria | p_Firmicutes | c_Bacilli | o_Lactobacillales | f_Lactobacillaceae | g_Loigolactobacillus | s_Lactobacillus bifermentans	0.801084	1.01828	1.36407	0.029*	0.007**	0.029*
d_Bacteria | p_Firmicutes | c_Clostridia | o_Clostridiales | f_Lachnospiraceae | g_Pseudobutyrivibrio | s_Pseudobutyrivibrio ruminis	-0.353736	-0.877904	-0.865193	0.046*	＜0.001***	0.006**
d_Bacteria | p_Firmicutes | c_Clostridia | o_Clostridiales | f_Lachnospiraceae | s_Lachnospiraceae bacterium Marseille-P3773	-0.37132	-0.536136	-0.739819	0.029*	0.006**	0.024*
d_Bacteria | p_Firmicutes | c_Clostridia | o_Clostridiales | f_Lachnospiraceae | g_Anaerosacchariphilus | s_Anaerosacchriphilus polymeriproducens	-0.373	-0.520424	-0.74747	0.039*	0.007**	0.024*
d_Bacteria | p_Firmicutes | c_Clostridia | o_Clostridiales | f_Lachnospiraceae | s_Lachnospiraceae bacterium XBB1006	-0.421584	-0.598833	-0.900132	0.017*	0.003**	0.006**
d_Bacteria | p_Firmicutes | c_Clostridia | o_Clostridiales | f_Lachnospiraceae | s_Lachnospiraceae bacterium OF09-6	-0.43612	-0.666019	-1.12737	0.041*	0.009**	0.006**
d_Bacteria | p_Bacteroidetes | c_Bacteroidia | o_Bacteroidales | f_Bacteroidaceae | g_Bacteroides | s_Bacteroides luti	-0.441878	-0.701431	-1.78919	0.046*	0.010*	＜0.001***
d_Bacteria | p_Firmicutes | c_Clostridia | o_Clostridiales | f_Lachnospiraceae | g_Blautia | s_Blautia coccoides	-0.79749	-0.506188	-1.04583	0.002**	0.047*	0.015*
d_Bacteria | p_Firmicutes | c_Bacilli | o_Bacillales | f_Bacillaceae | g_Cytobacillus | s_Cytobacillus eiseniae	-0.836413	-0.681783	-1.08584	＜0.001***	0.002**	0.013*
d_Bacteria | p_Bacteroidetes | c_Bacteroidia | o_Bacteroidales | s_Bacteroidales bacterium Barb6XT	-0.858	-1.17969	-3.14678	0.025*	0.003**	＜0.001***
d_Bacteria | p_Proteobacteria | c_Betaproteobacteria | o_Burkholderiales | f_Alcaligenaceae | g_Taylorella | s_Taylorella equigenitalis	-0.88129	-0.945482	-1.43824	0.036*	0.014*	0.034*
d_Bacteria | p_Firmicutes | c_Bacilli | o_Bacillales | f_Bacillaceae | g_Cytobacillus | s_Cytobacillus gottheilii	-0.93392	-0.781798	-1.37698	0.002**	0.007**	0.006**
d_Bacteria | p_Proteobacteria | c_Gammaproteobacteria | g_Candidatus Nardonella | s_endosymbiont of Pachyrhynchus infernalis	-1.34948	-0.547308	-1.1047	＜0.001***	0.008**	0.010*
d_Bacteria | p_Cyanobacteria | o_Oscillatoriales | f_Microcoleaceae | g_Planktothrix | s_Planktothrix agardhii	-1.4254	-1.2458	-1.38391	＜0.001***	＜0.001***	＜0.001***
d_Bacteria | p_Bacteroidetes | c_Bacteroidia | o_Bacteroidales | f_Bacteroidaceae | g_Bacteroides | s_Bacteroides kribbi	-1.43	-0.655763	-2.01555	＜0.001***	0.048*	＜0.001***
d_Bacteria | p_Proteobacteria | c_Gammaproteobacteria | o_Legionellales | f_Coxiellaceae | g_Rickettsiella | s_Candidatus Rickettsiella viridis	-1.80311	-1.11344	-1.78621	＜0.001***	＜0.001***	＜0.001***
Shown are relative abundances, coefficients (coef) from MaAsLin2 modeling(adjusted model), and significance levels for each group comparison. Coef indicates the direction and magnitude of association with group identity.Bolded species denote those that were significant in MaAsLin2 models regardless of covariate(Combination levodopa use, MAOBI use, main dietary pattern, smoking, and alcohol consum…

## Sheet: Table S7
Table S7.GO term enrichment results across groups.
	Ontology	FDR1	FDR2	Median_HC	Median_PD	Median_DM
(S)-3-amino-2-methylpropionate transaminase activity	MF	＜0.001***	0.007**	0	0.16	0.26
oxidoreductase activity, acting on the aldehyde or oxo group	MF	0.001**	0.010*	30.27	44.96	60.46
3 iron, 4 sulfur cluster binding	MF	0.006**	0.019*	225.82	197.99	181.8
succinate-semialdehyde dehydrogenase (NADP+) activity	MF	0.007**	0.098	0.05	0.11	0.32
pyruvate dehydrogenase activity	MF	0.007**	0.026*	16.24	22.13	30.71
oxidoreductase activity, acting on metal ions	MF	0.010*	0.05	76.96	95.33	117.79
mannosyl-3-phosphoglycerate phosphatase activity	MF	0.016*	0.019**	0	0.23	0.32
cupric reductase activity	MF	0.020*	0.087	65.62	85.26	114.33
amidine-lyase activity	MF	0.020*	0.055	39.53	54.25	68.57
cyclase activity	MF	0.022*	0.083	4.32	6.06	8.41
(S)-2-succinate lyase (fumarate-forming) activity	MF	0.021*	0.062	39.53	52.86	67.28
protein-glutamine glutaminase activity	MF	0.023*	0.067	40.05	25.25	20.88
succinate-semialdehyde dehydrogenase [NAD(P)+] activity	MF	0.023*	0.019*	0.77	1.36	2.45
antioxidant activity	MF	0.023*	0.055	203.19	247.45	252.12
peroxidase activity	MF	0.026*	0.088	203.19	234.76	252.12
passive transmembrane transporter activity	MF	0.027*	0.019*	0.25	0.62	0.65
carbonate dehydratase activity	MF	0.034*	0.072	96.87	67.84	66.22
anthranilate synthase activity	MF	0.035*	0.007**	252.85	213.37	205.29
hydroxyphenylpyruvate reductase activity	MF	0.036*	0.087	12.27	8.9	7.16
1,4-dihydroxy-2-naphthoyl-CoA synthase activity	MF	0.043*	0.008**	3.18	5.27	6.58
3-methyl-2-oxobutanoate dehydrogenase activity	MF	0.044*	0.023*	3.07	5.31	6.31
acetyl-CoA C-acetyltransferase activity	MF	0.062	0.059	0.13	0.29	0.38
aspartyl esterase activity	MF	0.068	0.087	102.56	77.28	80.17
oxo-acid-lyase activity	MF	0.069	0.029*	355.53	309.8	305.64
All pathways P < 0.05.FDR1: adjusted P for DM vs HC; FDR2: for PD vs HC. Median pathway abundances are shown for each group.MF,molecular function; *FDR <0.05, **FDR <0.01, ***FDR <0.001

## Sheet: Table S8
Table S8.KEGG pathway enrichment results across groups.
	KO	FDR1	FDR2	Median_HC	Median_DM	Median_PD
HIF-1 signaling pathway	K00016,K00850,K01689,K00927,K00134, K00161, K00162,K00844,K03982	0.006**	0.128	980.105	1197.86	1052.68
Taurine and hypotaurine metabolism	K00925,K00681,K19244,K15024,K00625, K00259, K00260	0.001**	0.105	679.719	784.516	729.867
GABAergic synapse	K01915,K01425,K04345	0.009**	0.109	502.782	595.373	550.436
Phenazine biosynthesis	K01657, K01658, K06998, K13063, K20257, K20260	0.030*	0.071	440.498	387.602	388.41
Naphthalene degradation	K04072, K00001, K13954, K00121, K13953, K00480, K14581, K00152, K18242	0.004**	0.135	243.817	379.391	266.025
Chlorocyclohexane and chlorobenzene degradation	K01560,K01856,K01061,K01561,K07104,K01563 ,K00217,K10676,K00446,K03381	0.015*	0.071	168.655	196.708	189.998
Retinol metabolism	K00001,K00121,K00699	＜0.001***	0.071	127.282	221.123	146.172
Styrene degradation	K01026,K01040,K01501/ K01502,K07104,K01555 / K01039 / K00451 / K00446 / K00146,K20626 / K20627 / K2080	0.051	0.076	84.938	123.668	100.853
All pathways P < 0.05，FDR＜0.2.FDR1: adjusted P for DM vs HC; FDR2: for PD vs. HC. Median pathway abundances are shown for each group.*FDR <0.05, **FDR <0.01, ***FDR <0.001

## Sheet: Table S9
Table S9.Spearman correlation results for the commonly significant differential species and KEGG pathways between three disease groups and HC.
	Pathway	Spearman ρ	P
d_Bacteria | p_Firmicutes | c_Bacilli | o_Lactobacillales | f_Lactobacillaceae | g_Lactobacillus | s_Lactobacillus porci	Taurine and hypotaurine metabolism	0.407	< 0.001
d_Bacteria | p_Firmicutes | c_Bacilli | o_Lactobacillales | f_Lactobacillaceae | g_Limosilactobacillus | s_Limosilactobacillus fermentum	HIF-1 signaling pathway	0.393	< 0.001
d_Bacteria | p_Firmicutes | c_Bacilli | o_Lactobacillales | f_Lactobacillaceae | g_Limosilactobacillus | s_Limosilactobacillus fermentum	Naphthalene degradation	0.377	< 0.001
d_Bacteria | p_Firmicutes | c_Bacilli | o_Lactobacillales | f_Lactobacillaceae | g_Limosilactobacillus | s_Limosilactobacillus fermentum	Retinol metabolism	0.372	< 0.001
d_Bacteria | p_Firmicutes | c_Bacilli | o_Lactobacillales | f_Lactobacillaceae | g_Lactobacillus | s_Lactobacillus porci	Chlorocyclohexane and chlorobenzene degradation	0.367	< 0.001
d_Bacteria | p_Firmicutes | c_Bacilli | o_Lactobacillales | f_Lactobacillaceae | g_Lactobacillus | s_Lactobacillus porci	HIF-1 signaling pathway	0.355	< 0.001
d_Bacteria | p_Firmicutes | c_Bacilli | o_Lactobacillales | f_Lactobacillaceae | g_Lactobacillus | s_Lactobacillus porci	Retinol metabolism	0.354	< 0.001
d_Bacteria | p_Firmicutes | c_Bacilli | o_Lactobacillales | f_Lactobacillaceae | g_Lactobacillus | s_Lactobacillus delbrueckii	Naphthalene degradation	0.346	< 0.001
d_Bacteria | p_Firmicutes | c_Bacilli | o_Lactobacillales | f_Lactobacillaceae | g_Liquorilactobacillus | s_Liquorilactobacillus vini	Chlorocyclohexane and chlorobenzene degradation	0.337	< 0.001
d_Bacteria | p_Firmicutes | c_Bacilli | o_Lactobacillales | f_Lactobacillaceae | g_Lactobacillus | s_Lactobacillus porci	Naphthalene degradation	0.332	< 0.001
d_Bacteria | p_Firmicutes | c_Bacilli | o_Lactobacillales | f_Lactobacillaceae | g_Lactobacillus | s_Lactobacillus delbrueckii	HIF-1 signaling pathway	0.319	< 0.001
d_Bacteria | p_Firmicutes | c_Bacilli | o_Lactobacillales | f_Lactobacillaceae | g_Lactobacillus | s_Lactobacillus porci	Styrene degradation	0.316	< 0.001
d_Bacteria | p_Firmicutes | c_Bacilli | o_Lactobacillales | f_Lactobacillaceae | g_Lactobacillus | s_Lactobacillus delbrueckii	Retinol metabolism	0.316	< 0.001
d_Bacteria | p_Firmicutes | c_Bacilli | o_Lactobacillales | f_Lactobacillaceae | g_Lactobacillus | s_Lactobacillus delbrueckii	Taurine and hypotaurine metabolism	0.31	< 0.001
d_Bacteria | p_Firmicutes | c_Bacilli | o_Lactobacillales | f_Lactobacillaceae | g_Limosilactobacillus | s_Limosilactobacillus fermentum	Taurine and hypotaurine metabolism	0.307	< 0.001
d_Bacteria | p_Firmicutes | c_Bacilli | o_Lactobacillales | f_Lactobacillaceae | g_Lactobacillus | s_Lactobacillus helveticus	HIF-1 signaling pathway	0.306	< 0.001
d_Bacteria | p_Bacteroidetes | c_Bacteroidia | o_Bacteroidales | f_Tenuifilaceae | g_Tenuifilum | s_Tenuifilum thalassicum	HIF-1 signaling pathway	-0.494	< 0.001
d_Bacteria | p_Bacteroidetes | c_Bacteroidia | o_Bacteroidales | f_Tenuifilaceae | g_Tenuifilum | s_Tenuifilum thalassicum	Naphthalene degradation	-0.429	< 0.001
d_Bacteria | p_Firmicutes | c_Bacilli | o_Lactobacillales | f_Lactobacillaceae | g_Lactobacillus | s_Lactobacillus porci	Phenazine biosynthesis	-0.383	< 0.001
d_Bacteria | p_Bacteroidetes | c_Bacteroidia | o_Bacteroidales | g_Phocaeicola | s_Phocaeicola paurosaccharolyticus	Naphthalene degradation	-0.37	< 0.001
d_Bacteria | p_Bacteroidetes | c_Bacteroidia | o_Bacteroidales | f_Prevotellaceae | g_Prevotella | s_Prevotella pallens	GABAergic synapse	-0.355	< 0.001
d_Bacteria | p_Bacteroidetes | c_Bacteroidia | o_Bacteroidales | f_Tenuifilaceae | g_Tenuifilum | s_Tenuifilum thalassicum	Retinol metabolism	-0.346	< 0.001
d_Bacteria | p_Bacteroidetes | c_Bacteroidia | o_Bacteroidales | f_Prevotellaceae | g_Prevotella | s_Prevotella pallens	HIF-1 signaling pathway	-0.336	< 0.001
d_Bacteria | p_Bacteroidetes | c_Bacteroidia | o_Bacteroidales | f_Dysgonomonadaceae | g_Dysgonomonas | s_Dysgonomonas gadei	Naphthalene degradation	-0.327	< 0.001
d_Bacteria | p_Bacteroidetes | c_Bacteroidia | o_Bacteroidales | g_Phocaeicola | s_Phocaeicola paurosaccharolyticus	Taurine and hypotaurine metabolism	-0.321	< 0.001
d_Bacteria | p_Bacteroidetes | c_Bacteroidia | o_Bacteroidales | g_Phocaeicola | s_Phocaeicola paurosaccharolyticus	HIF-1 signaling pathway	-0.316	< 0.001
d_Bacteria | p_Bacteroidetes | c_Bacteroidia | o_Bacteroidales | g_Phocaeicola | s_Phocaeicola paurosaccharolyticus	Retinol metabolism	-0.304	< 0.001
d_Bacteria | p_Bacteroidetes | c_Bacteroidia | o_Bacteroidales | f_Dysgonomonadaceae | g_Dysgonomonas | s_Dysgonomonas gadei	HIF-1 signaling pathway	-0.3	< 0.001
The table below shows the results with P < 0.05 and correlation coefficients |ρ| > 0.3.

[truncated: 6 more sheets: Table S10, Table S11, Table S12, Table S13, Table S14, Table S15]
